# Supplementary material for: Co-Fermentation of Agri-Food Residues Using a Co-Culture of Yeasts as a New Bioprocess to Produce 2-Phenylethanol
Source: Molecules. 2023 Jul 20;28(14):5536. doi: 10.3390/molecules28145536 (PMC10385721; doi:10.3390/molecules28145536)
Supplement: Supplementary file 1 [file molecules-28-05536-s001.zip]

Archive with 1 entries (1 files):
- molecules-2498708-supplementary.pdf
